# Supplementary material for: Inhibition of glutathione peroxidase 4 suppresses gastric cancer peritoneal metastasis via regulation of RCC2 homeostasis
Source: Redox Biol. 2025 Jan 30;80:103519. doi: 10.1016/j.redox.2025.103519 (PMC11847474; doi:10.1016/j.redox.2025.103519)
Supplement: Multimedia component 2 [file mmc2.xlsx]

## Sheet: Supplementary Table 1
	Supplementary Table 1 Clinical data
	variables	N
	Age（year）	64（28-91）
	Gender
	Male	334人（72.93%）
	Female	124人（27.07%）
	Survival state
	Death	214人（46.72%）
	Alive	244人（53.28%）
	T stage
	T1	11人(2.40%)
	T2	36人(7.86%)
	T3	36人(7.86%)
	T4	361人(78.82%)
	Unknown	14人(3.06%)
	N stage
	N0	55人（12.01%）
	N1	87人（18.99%）
	N2	108人（23.58%）
	N3	194人（42.36%）
	Unknown	14人（3.06%）
	M stage
	M0	411人（89,74%）
	M1	33人（7.20%）
	Unknown	14人（3.06%）
	TNM stage
	I	17人（3.71%）
	II	68人（14.85%）
	III	322人（70.30%）
	IV	37人（8.08%）
	Unknown	14人（3.06%）
	HER2
	positive	41人（8.95%）
	negative	417人（91.05%）
	PD-L1
	positive	114人（24.89%）
	negative	344人（75.11%）

## Sheet: Supplementary Table 2
	Supplementary Table 2 GPx4 protein was expressed in both gastric carcinoma and gastric tissues
		High expression	Low expression	Total	X2	P-value
	Gastric carcinoma	304	154	458	32.044	＜0.001*
	Gastric tissue	167	191	358
	*P<0.05

## Sheet: Supplementary Table 3
	Supplementary Table 3 Correlation of GPx-4 expression and clinicopathological characteristics
	variables		GPX-4 expression		Total	X2	P-value
			High	Low
	Age (y)
		≥65	137	78	215	1.279	0.258
		＜65	167	76	243
	Gender
		Male	88	36	124	1.607	0.205
		Female	216	118	334
	Location
		Promial	96	49	145	5.599	0.061
		Distal	192	103	295
		Total	15	1	16
		Unknown	1	1	2
	Lauren type
		Intestinal type	156	90	246	2.084	0.353
		Diffuse type	97	41	138
		Mixed type	40	18	58
		Unknown	11	5	16
	Borrmann type
		I+II	76	48	124	0.183	0.669
		III+IV	145	83	228
		Unknown	83	23	106
	Differentiated degree
		I+II	242	113	355	1.453	0.228
		III+IV	47	30	77
		Unknown	15	11	26
	Pathological pattern
		Adenocarcinoma	283	141	424	0.35	0.554
		Others	21	13	34
	T stage
		T1+2	29	18	47	0.639	0.424
		T3+4	268	129	397
		Unknown	7	7	14
	N stage
		N0	30	25	55	4.321	0.038
		N1+2+3	267	122	389
		Unknown	7	7	14
	M stage
		M0	268	141	409	4.373	0.037
		M1	29	6	35
		Unknown	7	7	14
	TNM stage
		I+II	48	37	84	5.155	0.023
		III+IV	249	110	358
		Unknown	7	7	16
	HER2
		Positive	25	16	41	0.588	0.443
		Negative	279	138	417
	PD-L1
		Positive	82	32	114	2.098	0.147
		Negative	222	122	344

## Sheet: Supplementary Table 4
	Supplementary Table 4 Prognostic factors in univariate and multivariate analyses
	Factors	Univariate analysis	Multivariate analysis
			P-Value	HR (95%CI)
	Gender	0.97	-	-
	Age	0.055	-	-
	Location	＜0.001	0.997	1.001 (0.759-1.318)
	Lauren type	0.056	-	-
	Borrmann type	0.074	-	-
	Differentiated degree	0.071	-	-
	Pathological pattern	0.465	-	-
	T stage	0.001	0.031	2.204 (1.076-4.514)
	N stage	0.001	0.034	2.243 (1.062-4.740)
	M stage	＜0.001	＜0.001	3.180 (2.134-4.739)
	TNM stage	＜0.001	0.789	0.920 (0.498-1.699)
	HER2	0.926	-	-
	PD-L1	0.399	-	-
	GPx4 expression	0.007	0.03	1.414 (1.035-1.934)

## Sheet: Supplementary Table 5
	Supplementary Table 5 Predicted motif sites
	Score	Percentile	Motif	Motif Group	Site	Sequence	Surface Accessibility	Gene Info	Previously Mapped Site	Evolutionary conservation	Colocalization
	0.28	0.0029	PLK1 Kinase (PLK1)	Acidophilic serine/threonine kinase group (Acid_ST_kin)	T450	IVAADEStISWGPSP	0.7582	PRKCD		Scan orthologs	cytoplasm
								PLK1_HUMAN
	0.28	0.0029	PLK1 Kinase (PLK1)	Acidophilic serine/threonine kinase group (Acid_ST_kin)	T450	IVAADEStISWGPSP	0.7582	PLK1		Scan orthologs	cytoplasm
								PLK1_HUMAN
	0.354	0.0014	PKC delta (PKC_delta)	Basophilic serine/threonine kinase group (Baso_ST_kin)	S222	LALTETGsVFAFGEN	0.2848	PRKCD		Scan orthologs	cytoplasm
								KPCD_HUMAN
	0.443	0.0084	14-3-3 Mode 1 (1433_m1)	Phosphoserine/threonine binding group (pST_bind)	T74	KRAARPAtAGKAGGA	1.0329	YWHAZ	PhosphoSitePlus (2015/02/09)	Scan orthologs	cytoplasm
								1433Z_HUMAN
	0.445	0.0095	PKC mu (PKC_mu)	Basophilic serine/threonine kinase group (Baso_ST_kin)	S222	LALTETGsVFAFGEN	0.2848	PRKD1		Scan orthologs	nucleus
								KPCD1_HUMAN
	0.457	0.01	14-3-3 Mode 1 (1433_m1)	Phosphoserine/threonine binding group (pST_bind)	S353	DSQKRVFsWGFGGYG	0.1778	YWHAZ		Scan orthologs	cytoplasm
								1433Z_HUMAN
	0.475	0.0069	Abl Kinase (Abl_Kin)	Tyrosine kinase group (Y_kin)	Y390	GRGASQIyAGYTCSF	0.6829	ABL1		Scan orthologs	cytoplasm
								ABL1_HUMAN
	0.49	0.0028	Akt Kinase (Akt_Kin)	Basophilic serine/threonine kinase group (Baso_ST_kin)	S353	DSQKRVFsWGFGGYG	0.1778	AKT1		Scan orthologs	cytoplasm
								AKT1_HUMAN
	0.535	0.008	Aurora A (AuroA)	Basophilic serine/threonine kinase group (Baso_ST_kin)	T418	TNTSREStMYPKAVQ	1.8404	AURKA		Scan orthologs	cytoplasm
								AURKA_HUMAN
	0.582	0.0071	PDK1 Binding (PDK1_Bind)	Kinase binding site group (Kin_bind)	S277	DCKGNLYsFGCPEYG	0.1823	PDPK1	PhosphoSitePlus (2015/02/09)	Scan orthologs	nucleus
								PDPK1_HUMAN
